# Supplementary material for: BCL6 is regulated by the MAPK/ELK1 axis and promotes KRAS-driven lung cancer
Source: J Clin Invest. 2022 Nov 15;132(22):e161308. doi: 10.1172/JCI161308 (PMC9663163; doi:10.1172/JCI161308)
Supplement: Supplemental tables 1-7 [file jci-132-161308-s148.xlsx]

## Sheet: Guide to Supplemental Tables
Supplemental Table 1	The MAPK pathway inhibitors, related to Figure 2
Supplemental Table 2	KRAS mutational status of the cell lines employed, related to Figure 1,4 and Supplemental Figure 5
Supplemental Table 3	DNA probes for the EMSA analysis, related to Figure 3
Supplemental Table 4	Primers used for PCR assays, related to Figure 1,2,3,5 and Supplemental Figure 1,2
Supplemental Table 5	siRNA targting sequences, related to Figure 2,3,4,5 and Supplemental Figure 1,2,4,5,7
Supplemental Table 6	Clinical and pathological data from a commercial lung adenocarcinoma tissue microarray, related to Figure 8
Supplemental Table 7	Clinical and pathological data of Chinese lung adenocarcinoma patients, related to Figure 8

## Sheet: S. Table 1
Supplemental Table 1. The MAPK pathway inhibitors
Inhibitor	CAS No.	Target	Pathway	M.W.	IC50 (μM)	Z-score
						Low concentration (IC50)	High concentration (2 × IC50)
A-674563	552325-73-2	AKT	PI3K/Akt/mTOR	358.44	0.8859	-0.45186	-0.03563
CCT128930	885499-61-6	AKT; Autophagy	Autophagy; PI3K/Akt/mTOR	341.84	10.98	-0.49073	-0.57589
MK 2206 (dihydrochloride)	1032350-13-2	AKT; Autophagy	Autophagy; PI3K/Akt/mTOR	480.39	0.833	-0.49391	0.1789
AS1842856	836620-48-5	Autophagy	Autophagy	347.38	0.1302	-1.24865	-1.07319
Bardoxolone (methyl)	218600-53-4	Autophagy; Keap1/Nrf2	Autophagy; NF-κB	505.69	0.1623	0.71671	-0.10045
Ribociclib hydrochloride	1211443-80-9	CDK	Cell Cycle/DNA Damage	471.00	56.38	-0.58759	-0.12102
Temuterkib	1951483-29-6	ERK	MAPK/ERK Pathway; Stem Cell/Wnt	453.56	41.44	-1.21298	-0.99928
Ravoxertinib hydrochloride	2070009-58-2	ERK	MAPK/ERK Pathway; Stem Cell/Wnt	477.32	59.24	-1.01478	-0.88889
Ulixertinib	869886-67-9	ERK	MAPK/ERK Pathway; Stem Cell/Wnt	433.33	8.973	-1.02438	-0.75056
TBK1/IKKε-IN-2	1292310-49-6	IKK	NF-κB	457.52	10.26	0.40142	0.75996
TPCA-1	507475-17-4	IKK	NF-κB	279.29	10.2	1.94325	1.37064
IKK 16	873225-46-8	IKK; LRRK2	Autophagy; NF-κB	483.63	6.012	0.155	0.33217
MRT67307	1190378-57-4	IKK; ULK	Autophagy; NF-κB	464.60	17.58	0.84432	1.01359
Bentamapimod	848344-36-5	JNK	MAPK/ERK Pathway	457.55	22.42	0.73474	-0.31862
DB07268	929007-72-7	JNK	MAPK/ERK Pathway	321.33	8.278	-0.57807	-0.52675
JNK-IN-8	1410880-22-6	JNK	MAPK/ERK Pathway	507.59	22.98	-0.51151	-0.38871
Tanzisertib	899805-25-5	JNK	MAPK/ERK Pathway	448.44	0.793	-1.09974	-0.80725
Cobimetinib	934660-93-2	MEK	MAPK/ERK Pathway	531.31	5.261	-0.59801	-0.82421
Refametinib	923032-37-5	MEK	MAPK/ERK Pathway	572.34	7.274	-0.86045	-1.00836
Selumetinib	606143-52-6	MEK	MAPK/ERK Pathway	457.68	0.5156	-1.27643	-1.12844
Trametinib	871700-17-3	MEK	MAPK/ERK Pathway	615.39	4.049	-1.08143	-1.12099
AZD-8055	1009298-09-2	mTOR	Autophagy; PI3K/Akt/mTOR	465.54	0.02513	1.01979	0.64166
Deforolimus	572924-54-0	mTOR	PI3K/Akt/mTOR	990.21	2.411	1.50875	2.4441
Rapamycin	53123-88-9	mTOR	Autophagy; PI3K/Akt/mTOR	914.17	0.1266	1.0623	0.56466
JSH-23	749886-87-1	NF-κB	NF-κB	240.34	57.25	-0.53479	-0.44711
Rocaglamide	84573-16-0	NF-κB	NF-κB	505.56	0.01561	1.36948	0.67347
p38-α MAPK-IN-1	443913-15-3	p38 MAPK	MAPK/ERK Pathway	477.60	20.85	1.48143	2.2493
Pamapimod	449811-01-2	p38 MAPK	MAPK/ERK Pathway	406.38	0.3521	0.15638	-0.86523
TA-02	1784751-19-4	p38 MAPK	MAPK/ERK Pathway	333.33	0.132	0.16764	0.49056
UM-164	903564-48-7	p38 MAPK; Src	MAPK/ERK Pathway; Protein Tyrosine Kinase/RTK	640.68	2.802	1.73128	0.99343
VER-246608	1684386-71-7	PDHK	Metabolic Enzyme/Protease	552.96	30.03	-0.21647	-0.26824
BX795	702675-74-9	PDK-1	PI3K/Akt/mTOR	591.47	6.881	-0.49724	1.4272
OSU-03012	742112-33-0	PDK-1	PI3K/Akt/mTOR	460.45	1.399	1.84795	2.90081
3-Methyladenine	5142-23-4	PI3K	Autophagy; Metabolic Enzyme/Protease; PI3K/Akt/mTOR	149.15	146.3	0.08292	-0.12088
HS-173	1276110-06-5	PI3K	PI3K/Akt/mTOR	422.46	2.375	-0.65247	-0.63207
IPI-3063	1425043-73-7	PI3K	PI3K/Akt/mTOR	455.51	16.89	1.04402	1.08293
TGX-221	663619-89-4	PI3K	PI3K/Akt/mTOR	364.44	31.46	-0.48146	-0.41695
Dabrafenib	1195765-45-7	RAF	MAPK/ERK Pathway	519.56	26.18	-0.81123	-0.5354
GW 5074	220904-83-6	RAF	MAPK/ERK Pathway	520.94	32.26	-1.12322	-0.87777
SB-590885	405554-55-4	RAF	MAPK/ERK Pathway	453.54	17.01	-1.02087	-0.93579
BQU57	1637739-82-2	RAL	GPCR/G Protein	334.30	22.35	0.92582	0.46638
RBC8	361185-42-4	RAL	GPCR/G Protein	424.45	56.3	2.00192	1.35706
BI-D1870	501437-28-1	Ribosomal S6 Kinase (RSK)	Autophagy; MAPK/ERK Pathway	391.42	11.47	-0.63158	-0.99309
LJH685	1627710-50-2	Ribosomal S6 Kinase (RSK)	MAPK/ERK Pathway	381.42	109.7	-0.91615	-1.02352
SH-4-54	1456632-40-8	STAT	JAK/STAT Signaling; Stem Cell/Wnt	610.59	18.21	-0.70305	-0.60881
BP-1-102	1334493-07-0	STAT3	JAK/STAT Signaling; Stem Cell/Wnt	626.59	20.25	-0.89786	-0.94993
C188-9	432001-19-9	STAT3	JAK/STAT Signaling; Stem Cell/Wnt	471.52	8.017	0.70175	0.03993
Stattic	19983-44-9	STAT3	JAK/STAT Signaling; Stem Cell/Wnt	211.19	62.31	1.12	0.35629

## Sheet: S. Table 2 
Supplemental Table 2. KRAS mutational status of the cell lines employed
Lung cancer		Colorectal cancer		Pancreatic cancer
Cell line	KRAS mutation	Cell line	KRAS mutation	Cell line	KRAS mutation
H23	G12C	HCT116	G13D	PANC-1	G12D
A549	G12S	HCT15	G13D	Capan-2	G12V
H460	Q61H	T84	G13D	AsPC-1	G12V
H441	G12V	LS174T	G12D	PANC28	G12D
H522	WT	LoVo	G13D	BxPC-3	WT
H1299	WT	HT-29	WT
H661	WT	CaCo2	WT
		HCT-8	WT
Red indicates KRAS-mutant cancer cell lines, and blue indicates KRAS wild-type cancer cell lines.

## Sheet: S. Table 3
Supplemental Table 3. DNA probes for the EMSA analysis
Classification	probe symbol	Sequence (5'-3’)
BCL6 probe (WT)	sense	GAGAGCCACCTTCAGGCCCCTCGAGCCTCGAACCGGAACCTCCAAAT
	anti-sense	ATTTGGAGGTTCCGGTTCGAGGCTCGAGGGGCCTGAAGGTGGCTCTC
BCL6 probe (Mut1)	sense	GAGAGCCACCTTCAGGCCCCTCGAGCCTCGAAACTGAACCTCCAAAT
	anti-sense	ATTTGGAGGTTCAGTTTCGAGGCTCGAGGGGCCTGAAGGTGGCTCTC
BCL6 probe (Mut2)	sense	GAGAGCCACCTTCAGGCCCCTCGAGCCTCGAACCGTACCCTCCAAAT
	anti-sense	ATTTGGAGGGTACGGTTCGAGGCTCGAGGGGCCTGAAGGTGGCTCTC
BCL6 probe (Mut3)	sense	GAGAGCCACCTTCAGGCCCCTCGAGCCTCGAAATATGACCTCCAAAT
	anti-sense	ATTTGGAGGTCATATTTCGAGGCTCGAGGGGCCTGAAGGTGGCTCTC
BCL6 probe (Mut4)	sense	GAGAGCCACCTTCAGGCCCCTCGAGCCTCGAACCGGAACCTCCAAAT
	anti-sense	ATTTGGAGGTTCCGGTTCGAGGCTCGAGGGGCCTGAAGGTGGCTCTC
BCL6 probe (Mut5)	sense	GAGAGCCACCTTCAGGCCCCTCGAGCCTCGAACCGGAACCTCCAAAT
	anti-sense	ATTTGGAGGTTCCGGTTCGAGGCTCGAGGGGCCTGAAGGTGGCTCTC
BCL6 probe (Mut6)	sense	GAGAGCCACCTTCAGGCCCCTCGAGCCTCGAACCGGAACCTCCAAAT
	anti-sense	ATTTGGAGGTTCCGGTTCGAGGCTCGAGGGGCCTGAAGGTGGCTCTC
BACH2 probe	sense	AGTTTGGTAACTTGAGGGAAGTTCCGGCGCGGCCGCTGCCGGGGTGG
	anti-sense	CCACCCCGGCAGCGGCCGCGCCGGAACTTCCCTCAAGTTACCAAACT
The probes used in the EMSA analysis are shown. The mutated bases are indicated in red, and base depletion are indicated in gray with a line-through.

## Sheet: S. Table 4
Supplemental Table 4. Primers used for PCR assays
Application	Sapiens	Classification	Gene symbol	Sequence (5'-3’)
qPCR	Homo sapiens	BCL6 and its target genes	BCL6 Forward	GCCGGCTCAATAACATCGTT
			BCL6 Reverse	CTCATTGCAGAAGAAGGCCC
			NCOR1 Forward	CAGCAGAAGAAACTGAGGAAA
			NCOR1 Reverse	GGTGGGGGCTCTTCAGTA
			TP53 Forward	AGGTTGGCTCTGACTGTACC
			TP53 Reverse	TCTTCTTTGGCTGGGGAGAG
			CD69 Forward	CCCTTGGGCTGTGTTAATAGTG
			CD69 Reverse	AACTTCTCGTACAAGCCTGGG
			PIM1 Forward	CCCGACAGTTTCGTCCTGAT
			PIM1 Reverse	ACCCGAAGTCGATGAGCTTG
			PRDM1 Forward	TAAAGCAACCGAGCACTGAGA
			PRDM1 Reverse	ACGGTAGAGGTCCTTTCCTTTG
			MCM2 Forward	GCCGGCTCCGTTATGG
			MCM2 Reverse	AACCTGGTTCATCATCACTA
			MCM4 Forward	CAGCAGCAAATCCCATTGAGT
			MCM4 Reverse	TGTCATAG GCTTCGTCCTGAG
			MCM5 Forward	AGCATTCGTAGCCTGAAGTCG
			MCM5 Reverse	CGGCACTGGATAGAGATGCG
			MCM7 Forward	CCTACCAGCCGATCCAGTCT
			MCM7 Reverse	CCTCCTGAGCGGTTGGTTT
		GAPDH	GAPDH Forward	AATCCCATCACCATCTTCCA
			GAPDH Reverse	TGGACTCCACGACGTACTCA
	Mus musculus	Bcl6 and its target genes	Bcl6 Forward	GCGAACCTTGATCTCCAGTC
			Bcl6 Reverse	TGACTCTCACTGCTGCTTCG
			Ncor1 Forward	CTGGTCTTTCAGCCACCATT
			Ncor1 Reverse	CCTTCATTGGATCCTCCATC
			Atr Forward	CACTGAATGATGAATGTGGGATTAT
			Atr Reverse	ATGAGTCAGTCGAAATGGTACA
			Cd69 Forward	AGGCTTGTACGAGAAGTTGGA
			Cd69 Reverse	AGTTCACCAGAATATCGCTTCAG
			Pim1 Forward	CGGCGTTAGCGACCATTCTG
			Pim1 Reverse	GGAAGAGGTGACAGGGACTTAA
			Prdm1 Forward	TCATACCAGCACCTAACAGTGCCT
			Prdm1 Reverse	TCTTCAGTGGGTATGGGAGGGTTT
ChIP-qPCR	Homo sapiens	BCL6 promoter region	BCL6(+254) Forward	GCACTCCCCCTCTTATGTCA
			BCL6(+254) Reverse	GATTTGGAGGTTCCGGTTC
		BACH2 promoter region	BACH2 (enhancer) Forward	ATCCCCAGCACTCTCCCGCG
			BACH2 (enhancer) Reverse	CAGCGGCCGCGCCGGAACTTC

## Sheet: S. Table 5
Supplemental Table 5. siRNA targeting sequences
siRNA	Sequence
BCL6 si1	5’- CCAUUGUGAGAAGUGUAACCUGCAU -3’.
BCL6 si2	5’- CCTTGTGACAAGGCCAGCA -3’.
KRAS si1	5’- GAGGGCTTTCTTTGTGTATTT -3’
KRAS si2	5’- CCTATGGTCCTAGTAGGAAAT -3’
RAF1 si1	5’- UCUCUGAAAACAUGUGUUCUGC -3’
RAF1 si2	5’- UUUAAACAAUUCUUAAACCUGAG -3’
MAP2K1 si1	5’- UAGAACGCACCAUAGAAGCCCA -3’
MAP2K1 si2	5’- UUCACUGUAAUUCAGCCUGGCA -3’
MAP2K2 si1	5’- UUUGCUUUUUCUCUCCCUGUUU -3’
MAP2K2 si2	5’- UUUAUUGACAAACUCCUGGAAG -3’
MAPK3 si1	5’- UGAUGGAGACUGACCUGUATT -3’
MAPK3 si2	5’- GGACCGGAUGUUAACCUUUTT -3’
MAPK1 si1	5’- CAACCAUCGAGCAAAUGAATT -3’
MAPK1 si2	5’- CAGGGUUCCUGACAGAAUATT -3’
ELK1 si1	5’- GGAAUGAAUACAUGCGCUC -3’
ELK1 si2	5’- AGTTGGTGGATGCAGAGGA -3’
siFOS	5’- GGGAUAGCCUCUCUUACUA -3’
siJUND	5’- GAACAAACGUUGGUUGCGU -3’
siJUN	5’- CCAAGAACGUGACCGACGA -3’
siMYC	5’- GAAACGACGAGAACAGUUG -3’
siMCM5	5’-CCAAAUGUCUAUGAGGUCATT -3’

## Sheet:  S. Table 6
Supplemental Table 6. Clinical and pathological data from a commecial lung adenocarcinoma tissue microarray
Sample number	Age	Gender	Sample type	KRAS status	Tumor tissue score	Adjacent normal tissue score	Tumor staging	Survival status	Overall survival (day)	Smoking
NSCLC-1	58	F	lung adenocarcinoma	MUT	1.5	0	T2	survive	2445	No
NSCLC-2	39	F	lung adenocarcinoma	MUT	0	0	T2	survive	2273	No
NSCLC-3	59	F	lung adenocarcinoma	MUT	4	0	T2	survive	2239	No
NSCLC-4	60	F	lung adenocarcinoma	MUT	1.5	2.25	T2	survive	1251	No
NSCLC-5	70	F	lung adenocarcinoma	MUT	5	0	T1	death	1685	No
NSCLC-6	60	F	lung adenocarcinoma	MUT	6	0	T2	death	635	No
NSCLC-7	32	F	lung adenocarcinoma	MUT	6	0	T1	death	515	No
NSCLC-8	70	F	lung adenocarcinoma	MUT	3	0.75	T2	death	628	No
NSCLC-9	74	M	lung adenocarcinoma	MUT	4	1.5	T3	death	213	Yes
NSCLC-10	55	M	lung adenocarcinoma	MUT	6	0	T2	survive	1752	Yes
NSCLC-11	66	M	lung adenocarcinoma	MUT	4	0	T2	death	1622	Yes
NSCLC-12	57	M	lung adenocarcinoma	MUT	8	0	T1	death	132	Yes
NSCLC-13	55	M	lung adenocarcinoma	MUT	6	0	T2	death	313	Yes
NSCLC-14	73	M	lung adenocarcinoma	MUT	8	0	T2	death	223	Yes
NSCLC-15	64	F	lung adenocarcinoma	MUT	6	2	T2	survive	1865	No
NSCLC-16	47	F	lung adenocarcinoma	MUT	6	0	T2	survive	1263	No
NSCLC-17	57	F	lung adenocarcinoma	MUT	8	0	T2	death	124	No
NSCLC-18	48	F	lung adenocarcinoma	MUT	8	1.5	T1	death	265	No
NSCLC-19	56	F	lung adenocarcinoma	MUT	4	0.75	T2	death	373	No
NSCLC-20	52	M	lung adenocarcinoma	MUT	4	0	T2	survive	2482	Yes
NSCLC-21	70	M	lung adenocarcinoma	MUT	6	0	T3	death	692	Yes
NSCLC-22	75	M	lung adenocarcinoma	MUT	6	1.5	T2	death	21	Yes
NSCLC-23	40	F	lung adenocarcinoma	MUT	6	0.75	T2	death	57	No
NSCLC-24	67	M	lung adenocarcinoma	MUT	6	0	T2	survive	1717	Yes
NSCLC-25	55	F	lung adenocarcinoma	MUT	0	0	T2	survive	2742	No
NSCLC-26	51	F	lung adenocarcinoma	MUT	8	0	T2	survive	2090	No
NSCLC-27	51	F	lung adenocarcinoma	MUT	6	6	T2	survive	1788	No
NSCLC-28	61	F	lung adenocarcinoma	MUT	4	0	T1	survive	1678	No
NSCLC-29	42	M	lung adenocarcinoma	MUT	4	0.75	T2	death	2321	No
NSCLC-30	53	F	lung adenocarcinoma	MUT	8	0	T2	death	1241	No
NSCLC-31	61	F	lung adenocarcinoma	MUT	6	0	T2	death	182	No
NSCLC-32	61	M	lung adenocarcinoma	MUT	6	0.75	T2	death	1731	Yes
NSCLC-33	53	F	lung adenocarcinoma	MUT	1.5	0	T2	survive	1166	No
NSCLC-34	58	F	lung adenocarcinoma	WT	4	0	T2	survive	3154	No
NSCLC-35	47	M	lung adenocarcinoma	WT	4	0	T2	survive	2774	No
NSCLC-36	37	F	lung adenocarcinoma	WT	1.5	0	T2	survive	2209	No
NSCLC-37	69	M	lung adenocarcinoma	WT	6	0	T2	survive	2180	No
NSCLC-38	59	F	lung adenocarcinoma	WT	6	0	T2	survive	1550	No
NSCLC-39	61	M	lung adenocarcinoma	WT	1.5	2.25	T2	survive	1339	No
NSCLC-40	62	M	lung adenocarcinoma	WT	6	0.75	T2	survive	1195	No
NSCLC-41	58	M	lung adenocarcinoma	WT	4	0	T3	death	827	No
NSCLC-42	60	M	lung adenocarcinoma	WT	4	0	T2	death	579	No
NSCLC-43	65	F	lung adenocarcinoma	WT	3	0.75	T4	death	806	No
NSCLC-44	44	F	lung adenocarcinoma	WT	0	0	T2	death	888	No
NSCLC-45	65	F	lung adenocarcinoma	WT	6	0	T2	death	2214	No
NSCLC-46	45	M	lung adenocarcinoma	WT	0	0	T2	death	751	No
NSCLC-47	64	F	lung adenocarcinoma	WT	5	0.75	T2	death	481	No
NSCLC-48	70	M	lung adenocarcinoma	WT	4	0	T3	death	864	No
NSCLC-49	55	F	lung adenocarcinoma	WT	6	0	T2	death	682	No
NSCLC-50	69	F	lung adenocarcinoma	WT	8	0	T2	death	669	No
NSCLC-51	58	M	lung adenocarcinoma	WT	6	0	T2	death	893	No
NSCLC-52	67	M	lung adenocarcinoma	WT	1.5	0	T1	death	1300	No
NSCLC-53	54	M	lung adenocarcinoma	WT	2.25	0	T2	death	233	No
NSCLC-54	60	F	lung adenocarcinoma	WT	4	0	T2	death	197	No
NSCLC-55	59	M	lung adenocarcinoma	WT	4	0.75	T2	survive	3498	Yes
NSCLC-56	44	M	lung adenocarcinoma	WT	4	0	T2	survive	2973	Yes
NSCLC-57	57	M	lung adenocarcinoma	WT	6	1.4	T2	survive	2847	Yes
NSCLC-58	63	M	lung adenocarcinoma	WT	4	0	T2	survive	2607	Yes
NSCLC-59	60	M	lung adenocarcinoma	WT	6	0	T2	survive	2524	Yes
NSCLC-60	72	M	lung adenocarcinoma	WT	6	1.5	T2	survive	2124	Yes
NSCLC-61	60	M	lung adenocarcinoma	WT	6	4.5	T2	survive	2078	Yes
NSCLC-62	62	M	lung adenocarcinoma	WT	6	0	T1	survive	2040	Yes
NSCLC-63	57	F	lung adenocarcinoma	WT	6	0	T2	survive	2035	Yes
NSCLC-64	60	M	lung adenocarcinoma	WT	2.25	0	T2	survive	1501	Yes
NSCLC-65	60	M	lung adenocarcinoma	WT	6	0.75	T2	survive	1283	Yes
NSCLC-66	59	M	lung adenocarcinoma	WT	4	0	T2	survive	1132	Yes
NSCLC-67	49	M	lung adenocarcinoma	WT	2.25	0	T2	death	698	Yes
NSCLC-68	55	M	lung adenocarcinoma	WT	4	0	T3	death	1496	Yes
NSCLC-69	80	M	lung adenocarcinoma	WT	4	0	T3	death	986	Yes
NSCLC-70	61	M	lung adenocarcinoma	WT	6	0.75	T2	death	131	Yes
NSCLC-71	53	M	lung adenocarcinoma	WT	0.75	0	T2	death	109	Yes
NSCLC-72	57	M	lung adenocarcinoma	WT	4	1.5	T2	death	1317	Yes
NSCLC-73	58	M	lung adenocarcinoma	WT	4	3	T2	death	1184	Yes
NSCLC-74	73	M	lung adenocarcinoma	WT	6	1.5	T1	death	944	Yes

## Sheet: S. Table 7
Supplemental Table 7. Clinical and pathological data of Chinese lung adenocarcinoma patients
Sample number	Age	Gender	Sample type	KRAS status	Tumor tissue score	Adjacent normal tissue score	Staging
NSCLC-75	60	F	lung adenocarcinoma	MUT	1.66666	1.66667	T2
NSCLC-76	53	F	lung adenocarcinoma	MUT	1.66666	0.5	T1
NSCLC-77	52	M	lung adenocarcinoma	MUT	0.833333	0	T1
NSCLC-78	66	M	lung adenocarcinoma	MUT	0.166667	0	T1
NSCLC-79	68	M	lung adenocarcinoma	MUT	0	0	T1
NSCLC-80	45	M	lung adenocarcinoma	MUT	0.5	No	T2
NSCLC-81	62	M	lung adenocarcinoma	MUT	0	0	T4
NSCLC-82	58	M	lung adenocarcinoma	MUT	4.16667	0	T3
NSCLC-83	63	M	lung adenocarcinoma	MUT	1	No	T4
NSCLC-84	67	M	lung adenocarcinoma	MUT	7	No	T1
NSCLC-85	63	M	lung adenocarcinoma	MUT	1.5	No	T4
NSCLC-86	59	M	lung adenocarcinoma	MUT	12	No	T3
NSCLC-87	68	M	lung adenocarcinoma	MUT	0	No	T3
NSCLC-88	60	F	lung adenocarcinoma	MUT	1.33333	4.66667	T2
NSCLC-89	66	F	lung adenocarcinoma	MUT	9	5.33333	T1
NSCLC-90	76	F	lung adenocarcinoma	MUT	1.16667	No	T3
NSCLC-91	55	F	lung adenocarcinoma	MUT	0	0	T1
NSCLC-92	46	F	lung adenocarcinoma	MUT	0.333333	0	T2
NSCLC-93	67	F	lung adenocarcinoma	MUT	0	0	T2
NSCLC-94	64	F	lung adenocarcinoma	MUT	4.16667	0.666667	T2
NSCLC-95	63	F	lung adenocarcinoma	MUT	0.166667	No	T4
NSCLC-96	55	F	lung adenocarcinoma	MUT	8.5	No	T2
NSCLC-97	45	F	lung adenocarcinoma	MUT	4.33333	No	T1
NSCLC-98	63	F	lung adenocarcinoma	MUT	12	1	T1
NSCLC-99	66	F	lung adenocarcinoma	MUT	5	0.833333	T2
NSCLC-100	46	F	lung adenocarcinoma	MUT	1.83333	0	T4
NSCLC-101	81	F	lung adenocarcinoma	MUT	0.166667	0	T1
NSCLC-102	50	F	lung adenocarcinoma	MUT	0.5	No	T1
NSCLC-103	55	M	lung adenocarcinoma	MUT	0	1	T2
NSCLC-104	52	M	lung adenocarcinoma	WT	0	0.333333	T3
NSCLC-105	48	M	lung adenocarcinoma	WT	0	0	T1
NSCLC-106	61	M	lung adenocarcinoma	WT	0	0	T1
NSCLC-107	80	M	lung adenocarcinoma	WT	0	No	T1
NSCLC-108	56	M	lung adenocarcinoma	WT	4.66667	No	T1
NSCLC-109	62	M	lung adenocarcinoma	WT	0	0.833333	T1
NSCLC-110	54	M	lung adenocarcinoma	WT	0.5	No	T2
NSCLC-111	61	M	lung adenocarcinoma	WT	0	0	T1
NSCLC-112	53	M	lung adenocarcinoma	WT	0	0.333333	T2
NSCLC-113	65	M	lung adenocarcinoma	WT	5.5	0	T1
NSCLC-114	51	M	lung adenocarcinoma	WT	6.5	1	T2
NSCLC-115	60	F	lung adenocarcinoma	WT	0	0	T2
NSCLC-116	60	F	lung adenocarcinoma	WT	0	0	T1
NSCLC-117	49	F	lung adenocarcinoma	WT	0	0	T1
NSCLC-118	53	F	lung adenocarcinoma	WT	2.16667	0	T1
NSCLC-119	57	F	lung adenocarcinoma	WT	0.666667	2.16667	T4
NSCLC-120	61	F	lung adenocarcinoma	WT	0	0	T1
NSCLC-121	46	F	lung adenocarcinoma	WT	1.16667	No	T2
NSCLC-122	46	F	lung adenocarcinoma	WT	0	0	T2
NSCLC-123	53	F	lung adenocarcinoma	WT	0	0	T1
NSCLC-124	48	F	lung adenocarcinoma	WT	0	No	T2
NSCLC-125	62	F	lung adenocarcinoma	WT	0.666667	0	T1
NSCLC-126	64	F	lung adenocarcinoma	WT	3.33333	1.66667	T2
NSCLC-127	62	F	lung adenocarcinoma	WT	0	0	T1
NSCLC-128	67	F	lung adenocarcinoma	WT	4	0	T1
NSCLC-129	61	F	lung adenocarcinoma	WT	1.33333	0	T3
